# Supplementary material for: Protracted circum-continent subduction: A mechanism for craton destruction and a rationale for craton longevity
Source: Proc Natl Acad Sci U S A. 2025 Aug 7;122(32):e2502618122. doi: 10.1073/pnas.2502618122 (PMC12358890; doi:10.1073/pnas.2502618122)
Supplement: Supplementary file 2 — Dataset S01 (TXT) [file pnas.2502618122.sd01.txt]

110.025	44.975	NaN
110.075	44.975	NaN
110.125	44.975	NaN
110.175	44.975	NaN
110.225	44.975	NaN
110.275	44.975	NaN
110.325	44.975	NaN
110.375	44.975	NaN
110.425	44.975	NaN
110.475	44.975	NaN
110.525	44.975	NaN
110.575	44.975	NaN
110.625	44.975	NaN
110.675	44.975	NaN
110.725	44.975	NaN
110.775	44.975	NaN
110.825	44.975	NaN
110.875	44.975	NaN
110.925	44.975	NaN
110.975	44.975	NaN
111.025	44.975	NaN
111.075	44.975	NaN
111.125	44.975	NaN
111.175	44.975	NaN
111.225	44.975	NaN
111.275	44.975	NaN
111.325	44.975	NaN
111.375	44.975	NaN
111.425	44.975	NaN
111.475	44.975	NaN
111.525	44.975	NaN
111.575	44.975	NaN
111.625	44.975	NaN
111.675	44.975	NaN
111.725	44.975	NaN
111.775	44.975	NaN
111.825	44.975	NaN
111.875	44.975	NaN
111.925	44.975	44.9457969666
111.975	44.975	NaN
112.025	44.975	NaN
112.075	44.975	29.0836467743
112.125	44.975	25.9117946625
112.175	44.975	NaN
112.225	44.975	18.7627162933
112.275	44.975	NaN
112.325	44.975	NaN
112.375	44.975	NaN
112.425	44.975	NaN
112.475	44.975	NaN
112.525	44.975	NaN
112.575	44.975	NaN
112.625	44.975	NaN
112.675	44.975	NaN
112.725	44.975	NaN
112.775	44.975	NaN
112.825	44.975	NaN
112.875	44.975	NaN
112.925	44.975	NaN
112.975	44.975	NaN
113.025	44.975	NaN
113.075	44.975	NaN
113.125	44.975	NaN
113.175	44.975	NaN
113.225	44.975	NaN
113.275	44.975	NaN
113.325	44.975	NaN
113.375	44.975	NaN
113.425	44.975	NaN
113.475	44.975	NaN
113.525	44.975	NaN
113.575	44.975	NaN
113.625	44.975	NaN
113.675	44.975	NaN
113.725	44.975	NaN
113.775	44.975	NaN
113.825	44.975	NaN
113.875	44.975	NaN
113.925	44.975	NaN
113.975	44.975	NaN
114.025	44.975	NaN
114.075	44.975	NaN
114.125	44.975	NaN
114.175	44.975	NaN
114.225	44.975	NaN
114.275	44.975	NaN
114.325	44.975	14.9740257263
114.375	44.975	28.4929027557
114.425	44.975	26.4106903076
114.475	44.975	34.5720443726
114.525	44.975	13.1105642319
114.575	44.975	18.8561458588
114.625	44.975	19.8323307037
114.675	44.975	13.070356369
114.725	44.975	21.4892902374
114.775	44.975	17.4967632294
114.825	44.975	32.9028205872
114.875	44.975	42.5568389893
114.925	44.975	44.7249603271
114.975	44.975	23.7457771301
115.025	44.975	29.0319538116
115.075	44.975	26.6875095367
115.125	44.975	15.0102806091
115.175	44.975	6.37792825699
115.225	44.975	11.8679294586
115.275	44.975	5.64651966095
115.325	44.975	5.38370513916
115.375	44.975	4.71192836761
115.425	44.975	6.36714410782
115.475	44.975	6.01176929474
115.525	44.975	5.60966014862
115.575	44.975	12.017701149
115.625	44.975	18.0993385315
115.675	44.975	24.0180301666
115.725	44.975	16.0136470795
115.775	44.975	14.3040904999
115.825	44.975	12.2099237442
115.875	44.975	16.5314254761
115.925	44.975	14.972413063
115.975	44.975	14.1846227646
116.025	44.975	10.6780719757
116.075	44.975	11.1437902451
116.125	44.975	20.9647827148
116.175	44.975	27.5918064117
116.225	44.975	56.4999847412
116.275	44.975	95.2458953857
116.325	44.975	96.8754959106
116.375	44.975	131.097503662
116.425	44.975	74.9208068848
116.475	44.975	25.2351493835
116.525	44.975	27.3384437561
116.575	44.975	54.9490852356
116.625	44.975	123.266845703
116.675	44.975	163.300811768
116.725	44.975	123.71672821
116.775	44.975	201.770904541
116.825	44.975	234.314529419
116.875	44.975	139.44229126
116.925	44.975	116.57069397
116.975	44.975	92.7410507202
117.025	44.975	134.245849609
117.075	44.975	95.283996582
117.125	44.975	39.5860824585
117.175	44.975	77.9815597534
117.225	44.975	64.0882415771
117.275	44.975	39.045135498
117.325	44.975	41.6435470581
117.375	44.975	22.3999595642
117.425	44.975	36.9723587036
117.475	44.975	63.3039283752
117.525	44.975	60.2048149109
117.575	44.975	33.7399520874
117.625	44.975	42.4259376526
117.675	44.975	35.5499763489
117.725	44.975	20.1625766754
117.775	44.975	17.9996147156
117.825	44.975	23.6131420135
117.875	44.975	39.3094978333
117.925	44.975	40.346786499
117.975	44.975	32.4584579468
118.025	44.975	17.89037323
118.075	44.975	10.4343919754
118.125	44.975	9.07900524139
118.175	44.975	14.2827367783
118.225	44.975	10.2834835052
118.275	44.975	24.979801178
118.325	44.975	67.7440185547
118.375	44.975	65.4475860596
118.425	44.975	108.148979187
118.475	44.975	72.893196106
118.525	44.975	22.3726158142
118.575	44.975	32.8590774536
118.625	44.975	64.1969985962
118.675	44.975	70.884262085
118.725	44.975	42.206325531
118.775	44.975	77.1041717529
118.825	44.975	114.999595642
118.875	44.975	186.754379272
118.925	44.975	225.165649414
118.975	44.975	76.9581680298
119.025	44.975	23.2305030823
119.075	44.975	28.6181488037
119.125	44.975	14.6077690125
119.175	44.975	10.3813648224
119.225	44.975	10.3492412567
119.275	44.975	9.87234687805
119.325	44.975	6.98370552063
119.375	44.975	4.60259628296
119.425	44.975	6.05236959457
119.475	44.975	10.7624282837
119.525	44.975	14.6753129959
119.575	44.975	13.1447305679
119.625	44.975	13.6207647324
119.675	44.975	16.593624115
119.725	44.975	14.235543251
119.775	44.975	14.2849178314
119.825	44.975	15.6467523575
119.875	44.975	16.2393741608
119.925	44.975	12.7789125443
119.975	44.975	15.4970321655
120.025	44.975	16.3459224701
120.075	44.975	8.47922420502
120.125	44.975	8.45916748047
120.175	44.975	13.5121955872
120.225	44.975	8.35588645935
120.275	44.975	12.3123016357
120.325	44.975	28.7881526947
120.375	44.975	75.1067123413
120.425	44.975	85.8386535645
120.475	44.975	58.3470001221
120.525	44.975	24.0944461823
120.575	44.975	18.511341095
120.625	44.975	10.9905014038
120.675	44.975	11.4463825226
120.725	44.975	11.9816656113
120.775	44.975	10.1435060501
120.825	44.975	7.17260694504
120.875	44.975	5.52239322662
120.925	44.975	3.72537612915
120.975	44.975	14.7632188797
121.025	44.975	21.3220348358
121.075	44.975	26.9459133148
121.125	44.975	33.1285095215
121.175	44.975	34.0446014404
121.225	44.975	25.7553272247
121.275	44.975	7.50875997543
121.325	44.975	12.7356014252
121.375	44.975	23.5238609314
121.425	44.975	30.0351257324
121.475	44.975	23.2403850555
121.525	44.975	15.9766235352
121.575	44.975	9.89367198944
121.625	44.975	6.30308961868
121.675	44.975	5.33056497574
121.725	44.975	5.46648216248
121.775	44.975	6.16055202484
121.825	44.975	6.9490852356
121.875	44.975	7.23193597794
121.925	44.975	7.82086753845
121.975	44.975	9.63505744934
122.025	44.975	10.3764629364
122.075	44.975	15.9948377609
122.125	44.975	32.6130409241
122.175	44.975	47.4368438721
122.225	44.975	32.1179161072
122.275	44.975	17.1858921051
122.325	44.975	21.9600601196
122.375	44.975	26.6350841522
122.425	44.975	21.0562534332
122.475	44.975	19.8542995453
122.525	44.975	24.9823589325
122.575	44.975	23.5142707825
122.625	44.975	19.5762424469
122.675	44.975	17.1600036621
122.725	44.975	15.2887420654
122.775	44.975	9.6029176712
122.825	44.975	7.82897377014
122.875	44.975	9.63059234619
122.925	44.975	9.96031093597
122.975	44.975	9.80575084686
123.025	44.975	21.4385757446
123.075	44.975	22.0277690887
123.125	44.975	9.0509519577
123.175	44.975	18.0744895935
123.225	44.975	52.7953948975
123.275	44.975	85.0123901367
123.325	44.975	73.6941223145
123.375	44.975	41.9424057007
123.425	44.975	18.5285758972
123.475	44.975	9.23458480835
123.525	44.975	8.44778060913
123.575	44.975	11.6013717651
123.625	44.975	14.8553295135
123.675	44.975	11.4780044556
123.725	44.975	8.7838716507
123.775	44.975	9.55607032776
123.825	44.975	9.87182235718
123.875	44.975	10.0449438095
123.925	44.975	10.4075965881
123.975	44.975	10.4285850525
124.025	44.975	10.4311161041
124.075	44.975	9.34488105774
124.125	44.975	9.230260849
124.175	44.975	11.6620664597
124.225	44.975	14.1514539719
124.275	44.975	17.3621311188
124.325	44.975	21.9863739014
124.375	44.975	21.5517787933
124.425	44.975	19.4511909485
124.475	44.975	18.5084667206
124.525	44.975	16.0659866333
124.575	44.975	13.0557661057
124.625	44.975	9.14445877075
124.675	44.975	6.20482492447
124.725	44.975	4.45904350281
124.775	44.975	3.36735534668
124.825	44.975	6.22993326187
124.875	44.975	9.59104728699
124.925	44.975	13.160615921
124.975	44.975	12.8264379501
125.025	44.975	10.1880760193
125.075	44.975	6.4021525383
125.125	44.975	4.24312067032
125.175	44.975	5.21198701859
125.225	44.975	4.97559595108
125.275	44.975	4.45476436615
125.325	44.975	8.93224811554
125.375	44.975	14.3008852005
125.425	44.975	18.8938312531
125.475	44.975	21.1834144592
125.525	44.975	22.2948532104
125.575	44.975	21.7146148682
125.625	44.975	20.8252372742
125.675	44.975	19.7446079254
125.725	44.975	22.8980884552
125.775	44.975	33.6883430481
125.825	44.975	40.8728179932
125.875	44.975	33.2814254761
125.925	44.975	23.3254890442
125.975	44.975	23.8276691437
126.025	44.975	22.1266136169
126.075	44.975	15.7146511078
126.125	44.975	6.14545917511
126.175	44.975	7.56888818741
126.225	44.975	7.61634016037
126.275	44.975	6.79159450531
126.325	44.975	12.9642162323
126.375	44.975	19.940071106
126.425	44.975	19.7389793396
126.475	44.975	17.0213108063
126.525	44.975	12.9673471451
126.575	44.975	16.0921516418
126.625	44.975	19.8500213623
126.675	44.975	21.7157115936
126.725	44.975	25.6630935669
126.775	44.975	26.3383274078
126.825	44.975	22.3175468445
126.875	44.975	19.5000610352
126.925	44.975	26.103811264
126.975	44.975	26.2037220001
127.025	44.975	27.1750793457
127.075	44.975	29.9122962952
127.125	44.975	22.4153652191
127.175	44.975	23.7995166779
127.225	44.975	18.2857112885
127.275	44.975	15.4160518646
127.325	44.975	17.4446277618
127.375	44.975	12.8637399673
127.425	44.975	13.3108444214
127.475	44.975	23.6301860809
127.525	44.975	43.0780677795
127.575	44.975	39.7183837891
127.625	44.975	46.3607788086
127.675	44.975	39.6611595154
127.725	44.975	23.784412384
127.775	44.975	15.6849298477
127.825	44.975	22.4878635406
127.875	44.975	38.1739578247
127.925	44.975	50.025680542
127.975	44.975	53.050994873
128.025	44.975	48.7329330444
128.075	44.975	31.3850669861
128.125	44.975	26.1953277588
128.175	44.975	27.9792633057
128.225	44.975	30.6852073669
128.275	44.975	29.9808616638
128.325	44.975	22.8708152771
128.375	44.975	26.154094696
128.425	44.975	17.4140758514
128.475	44.975	17.818731308
128.525	44.975	43.5673332214
128.575	44.975	18.1417503357
128.625	44.975	10.8836078644
128.675	44.975	12.3988075256
128.725	44.975	11.0676288605
128.775	44.975	23.3546504974
128.825	44.975	39.7936706543
128.875	44.975	41.2941551208
128.925	44.975	26.5393447876
128.975	44.975	19.7171573639
129.025	44.975	23.729352951
129.075	44.975	24.4674816132
129.125	44.975	42.1848526001
129.175	44.975	62.9608535767
129.225	44.975	68.0762252808
129.275	44.975	35.6279373169
129.325	44.975	18.736207962
129.375	44.975	23.7025623322
129.425	44.975	8.42973136902
129.475	44.975	16.2241172791
129.525	44.975	16.2599887848
129.575	44.975	15.9918813705
129.625	44.975	31.4147911072
129.675	44.975	42.9947967529
129.725	44.975	35.4965515137
129.775	44.975	24.528383255
129.825	44.975	16.9584197998
129.875	44.975	13.0015506744
129.925	44.975	12.7278165817
129.975	44.975	11.5383281708
110.025	44.925	NaN
110.075	44.925	NaN
110.125	44.925	NaN
110.175	44.925	NaN
110.225	44.925	NaN
110.275	44.925	NaN
110.325	44.925	NaN
110.375	44.925	NaN
110.425	44.925	NaN
110.475	44.925	NaN
110.525	44.925	NaN
110.575	44.925	NaN
110.625	44.925	NaN
110.675	44.925	NaN
110.725	44.925	NaN
110.775	44.925	NaN
110.825	44.925	NaN
110.875	44.925	NaN
110.925	44.925	NaN
110.975	44.925	NaN
111.025	44.925	NaN
111.075	44.925	NaN
111.125	44.925	NaN
111.175	44.925	NaN
111.225	44.925	NaN
111.275	44.925	NaN
111.325	44.925	NaN
111.375	44.925	NaN
111.425	44.925	NaN
111.475	44.925	NaN
111.525	44.925	NaN
111.575	44.925	NaN
111.625	44.925	NaN
111.675	44.925	NaN
111.725	44.925	NaN
111.775	44.925	NaN
111.825	44.925	NaN
111.875	44.925	47.3682823181
111.925	44.925	85.0717773438
111.975	44.925	60.6323013306
112.025	44.925	42.6641235352
112.075	44.925	26.5406227112
112.125	44.925	21.6729106903
112.175	44.925	15.0001182556
112.225	44.925	15.6262722015
112.275	44.925	11.9232645035
112.325	44.925	14.556804657
112.375	44.925	NaN
112.425	44.925	NaN
112.475	44.925	NaN
112.525	44.925	NaN
112.575	44.925	NaN
112.625	44.925	NaN
112.675	44.925	NaN
112.725	44.925	NaN
112.775	44.925	NaN
112.825	44.925	NaN
112.875	44.925	NaN
112.925	44.925	NaN
112.975	44.925	NaN
113.025	44.925	NaN
113.075	44.925	NaN
113.125	44.925	NaN
113.175	44.925	NaN
113.225	44.925	NaN
113.275	44.925	NaN
113.325	44.925	NaN
113.375	44.925	NaN
113.425	44.925	NaN
113.475	44.925	NaN
113.525	44.925	NaN
113.575	44.925	NaN
113.625	44.925	NaN
113.675	44.925	NaN
113.725	44.925	NaN
113.775	44.925	NaN
113.825	44.925	NaN
113.875	44.925	NaN
113.925	44.925	NaN
113.975	44.925	NaN
114.025	44.925	NaN
114.075	44.925	NaN
114.125	44.925	NaN
114.175	44.925	8.78653240204
114.225	44.925	6.17151784897
114.275	44.925	11.6318445206
114.325	44.925	19.5111503601
114.375	44.925	23.6310844421
114.425	44.925	21.5570545197
114.475	44.925	18.7451343536
114.525	44.925	35.681728363
114.575	44.925	42.0055809021
114.625	44.925	28.1252536774
114.675	44.925	19.2715702057
114.725	44.925	7.76506900787
114.775	44.925	10.8474550247
114.825	44.925	14.5305147171
114.875	44.925	37.2371826172
114.925	44.925	46.3200149536
114.975	44.925	24.8382415771
115.025	44.925	41.2677536011
115.075	44.925	26.0983352661
115.125	44.925	14.5223779678
115.175	44.925	20.3339996338
115.225	44.925	28.6614227295
115.275	44.925	22.1240673065
115.325	44.925	10.457777977
115.375	44.925	8.10323238373
115.425	44.925	6.61307907104
115.475	44.925	5.22895717621
115.525	44.925	8.34526252747
115.575	44.925	14.5695877075
115.625	44.925	15.0520792007
115.675	44.925	17.7971019745
115.725	44.925	9.86322402954
115.775	44.925	7.03187704086
115.825	44.925	4.0177397728
115.875	44.925	5.95062732697
115.925	44.925	11.5922412872
115.975	44.925	11.5070486069
116.025	44.925	18.8154888153
116.075	44.925	17.6754112244
116.125	44.925	16.0529327393
116.175	44.925	54.7965545654
116.225	44.925	84.671546936
116.275	44.925	95.4229812622
116.325	44.925	105.130599976
116.375	44.925	107.330001831
116.425	44.925	69.8431396484
116.475	44.925	41.4164657593
116.525	44.925	44.3081245422
116.575	44.925	33.3360137939
116.625	44.925	55.6335411072
116.675	44.925	83.9888916016
116.725	44.925	86.2348098755
116.775	44.925	159.255310059
116.825	44.925	196.153930664
116.875	44.925	114.988838196
116.925	44.925	126.292755127
116.975	44.925	143.644668579
117.025	44.925	102.355957031
117.075	44.925	137.676132202
117.125	44.925	146.452926636
117.175	44.925	137.793884277
117.225	44.925	121.137786865
117.275	44.925	61.8904647827
117.325	44.925	60.5563697815
117.375	44.925	49.5746269226
117.425	44.925	37.4670524597
117.475	44.925	28.040977478
117.525	44.925	42.0222587585
117.575	44.925	22.7501087189
117.625	44.925	12.4626693726
117.675	44.925	19.7238616943
117.725	44.925	18.9603538513
117.775	44.925	20.2919216156
117.825	44.925	38.3504562378
117.875	44.925	56.813419342
117.925	44.925	42.3116188049
117.975	44.925	73.8619232178
118.025	44.925	72.3731002808
118.075	44.925	12.4372653961
118.125	44.925	18.6572151184
118.175	44.925	23.0800495148
118.225	44.925	25.9923171997
118.275	44.925	37.2747497559
118.325	44.925	50.5514755249
118.375	44.925	46.3667297363
118.425	44.925	48.55235672
118.475	44.925	33.1770133972
118.525	44.925	38.9214057922
118.575	44.925	36.7746658325
118.625	44.925	54.2399864197
118.675	44.925	84.8770904541
118.725	44.925	86.7390441895
118.775	44.925	88.1049118042
118.825	44.925	67.7866134644
118.875	44.925	160.39666748
118.925	44.925	154.263244629
118.975	44.925	81.5550537109
119.025	44.925	38.7143135071
119.075	44.925	22.079996109
119.125	44.925	10.9044055939
119.175	44.925	8.86202335358
119.225	44.925	12.3477859497
119.275	44.925	16.9707927704
119.325	44.925	18.699382782
119.375	44.925	11.4686803818
119.425	44.925	9.11594390869
119.475	44.925	9.22277355194
119.525	44.925	3.12648391724
119.575	44.925	15.0697650909
119.625	44.925	9.19918632507
119.675	44.925	6.40566730499
119.725	44.925	5.58378553391
119.775	44.925	7.11277866364
119.825	44.925	7.75852537155
119.875	44.925	12.596865654
119.925	44.925	16.2976303101
119.975	44.925	17.2308540344
120.025	44.925	17.2026233673
120.075	44.925	11.5038433075
120.125	44.925	10.7405128479
120.175	44.925	16.1766452789
120.225	44.925	16.9369754791
120.275	44.925	21.0658054352
120.325	44.925	30.1384658813
120.375	44.925	33.4590682983
120.425	44.925	35.1968421936
120.475	44.925	27.4596233368
120.525	44.925	22.532623291
120.575	44.925	21.4924297333
120.625	44.925	25.6482696533
120.675	44.925	19.9299144745
120.725	44.925	21.3853874207
120.775	44.925	10.0161075592
120.825	44.925	5.27105760574
120.875	44.925	7.8343296051
120.925	44.925	9.25890350342
120.975	44.925	21.8795967102
121.025	44.925	30.7363529205
121.075	44.925	40.2686538696
121.125	44.925	41.8322906494
121.175	44.925	26.9450130463
121.225	44.925	24.9088230133
121.275	44.925	17.1844367981
121.325	44.925	20.278755188
121.375	44.925	36.9648017883
121.425	44.925	39.3021087646
121.475	44.925	36.7430610657
121.525	44.925	19.8913784027
121.575	44.925	11.7541847229
121.625	44.925	8.30976390839
121.675	44.925	7.56950712204
121.725	44.925	7.59254264832
121.775	44.925	7.1307220459
121.825	44.925	6.93749475479
121.875	44.925	8.19636440277
121.925	44.925	10.2336397171
121.975	44.925	13.0566797256
122.025	44.925	17.3452777863
122.075	44.925	17.8837089539
122.125	44.925	26.4672737122
122.175	44.925	35.0317077637
122.225	44.925	43.4864883423
122.275	44.925	34.3169517517
122.325	44.925	23.3583278656
122.375	44.925	17.8778247833
122.425	44.925	13.3748588562
122.475	44.925	10.2459220886
122.525	44.925	11.7561559677
122.575	44.925	10.6001739502
122.625	44.925	8.99052429199
122.675	44.925	10.688835144
122.725	44.925	13.8202638626
122.775	44.925	16.3881530762
122.825	44.925	18.9456253052
122.875	44.925	13.3589029312
122.925	44.925	8.30954742432
122.975	44.925	11.8122224808
123.025	44.925	18.1859207153
123.075	44.925	17.3717918396
123.125	44.925	12.8887033463
123.175	44.925	20.1835250854
123.225	44.925	49.2792663574
123.275	44.925	62.9308052063
123.325	44.925	51.4115371704
123.375	44.925	29.8051013947
123.425	44.925	13.3161182404
123.475	44.925	5.59154987335
123.525	44.925	2.76276063919
123.575	44.925	7.24556779861
123.625	44.925	15.028216362
123.675	44.925	15.4985713959
123.725	44.925	7.97883033752
123.775	44.925	6.35741662979
123.825	44.925	9.70808029175
123.875	44.925	11.8893384933
123.925	44.925	13.6546392441
123.975	44.925	16.6039390564
124.025	44.925	19.0431232452
124.075	44.925	16.7614746094
124.125	44.925	12.8091926575
124.175	44.925	14.4322805405
124.225	44.925	18.8937473297
124.275	44.925	23.6340808868
124.325	44.925	27.0137367249
124.375	44.925	26.5251979828
124.425	44.925	23.4153671265
124.475	44.925	19.8124732971
124.525	44.925	17.2801532745
124.575	44.925	14.4178037643
124.625	44.925	12.0459537506
124.675	44.925	7.12412595749
124.725	44.925	4.6473069191
124.775	44.925	5.80645513535
124.825	44.925	7.73676967621
124.875	44.925	10.691619873
124.925	44.925	13.154624939
124.975	44.925	10.6059398651
125.025	44.925	11.1069965363
125.075	44.925	6.92666769028
125.125	44.925	2.33039164543
125.175	44.925	4.60511732101
125.225	44.925	8.04524993896
125.275	44.925	10.3663005829
125.325	44.925	13.6801815033
125.375	44.925	18.0491275787
125.425	44.925	22.3451557159
125.475	44.925	24.3215446472
125.525	44.925	27.8092079163
125.575	44.925	27.9439277649
125.625	44.925	23.8738708496
125.675	44.925	19.5928058624
125.725	44.925	14.7295484543
125.775	44.925	29.3224239349
125.825	44.925	59.9838104248
125.875	44.925	50.8340988159
125.925	44.925	21.6510505676
125.975	44.925	10.6572313309
126.025	44.925	9.82598590851
126.075	44.925	7.72592639923
126.125	44.925	3.92389130592
126.175	44.925	4.69427585602
126.225	44.925	6.30349969864
126.275	44.925	6.90466451645
126.325	44.925	11.2043991089
126.375	44.925	17.3215446472
126.425	44.925	20.5178489685
126.475	44.925	18.5331935883
126.525	44.925	15.4320316315
126.575	44.925	15.2041606903
126.625	44.925	10.5381155014
126.675	44.925	9.40469360352
126.725	44.925	7.1159119606
126.775	44.925	10.0370416641
126.825	44.925	14.5243787766
126.875	44.925	28.9554481506
126.925	44.925	34.5964698792
126.975	44.925	28.4463863373
127.025	44.925	30.1247959137
127.075	44.925	41.2698059082
127.125	44.925	40.6117286682
127.175	44.925	31.5316619873
127.225	44.925	15.2875385284
127.275	44.925	16.7981243134
127.325	44.925	19.0607318878
127.375	44.925	14.0749483109
127.425	44.925	11.7628011703
127.475	44.925	8.94322967529
127.525	44.925	11.8322973251
127.575	44.925	29.1698589325
127.625	44.925	26.73462677
127.675	44.925	21.0849704742
127.725	44.925	15.0836210251
127.775	44.925	19.0494441986
127.825	44.925	14.6454591751
127.875	44.925	17.8222904205
127.925	44.925	57.3107032776
127.975	44.925	84.0970230103
128.025	44.925	57.6077690125
128.075	44.925	42.5015182495
128.125	44.925	41.0214271545
128.175	44.925	30.0174865723
128.225	44.925	26.0276679993
128.275	44.925	40.1458702087
128.325	44.925	55.4118270874
128.375	44.925	54.1606445313
128.425	44.925	42.1800727844
128.475	44.925	37.4790763855
128.525	44.925	25.4128017426
128.575	44.925	11.2660074234
128.625	44.925	10.8748703003
128.675	44.925	8.71846389771
128.725	44.925	14.7615299225
128.775	44.925	27.6611537933
128.825	44.925	44.3899345398
128.875	44.925	44.1849365234
128.925	44.925	20.0265102386
128.975	44.925	6.20448303223
129.025	44.925	14.9258308411
129.075	44.925	18.0786724091
129.125	44.925	37.3317260742
129.175	44.925	53.8324813843
129.225	44.925	30.382434845
129.275	44.925	12.0067901611
129.325	44.925	35.2467727661
129.375	44.925	34.4211044312
129.425	44.925	25.3143119812
129.475	44.925	19.241060257
129.525	44.925	23.5410137177
129.575	44.925	14.7784051895
129.625	44.925	18.0794086456
129.675	44.925	17.0365886688
129.725	44.925	11.4900712967
129.775	44.925	10.2642507553
129.825	44.925	11.5714349747
129.875	44.925	9.71478748322
129.925	44.925	9.6472826004
129.975	44.925	10.2945461273
110.025	44.875	NaN
110.075	44.875	NaN
110.125	44.875	NaN
110.175	44.875	NaN
110.225	44.875	NaN
110.275	44.875	NaN
110.325	44.875	NaN
110.375	44.875	NaN
110.425	44.875	NaN
110.475	44.875	NaN
110.525	44.875	NaN
110.575	44.875	NaN
110.625	44.875	NaN
110.675	44.875	NaN
110.725	44.875	NaN
110.775	44.875	NaN
110.825	44.875	NaN
110.875	44.875	NaN
110.925	44.875	NaN
110.975	44.875	NaN
111.025	44.875	NaN
111.075	44.875	NaN
111.125	44.875	NaN
111.175	44.875	NaN
111.225	44.875	NaN
111.275	44.875	NaN
111.325	44.875	NaN
111.375	44.875	NaN
111.425	44.875	NaN
111.475	44.875	NaN
111.525	44.875	NaN
111.575	44.875	NaN
111.625	44.875	NaN
111.675	44.875	NaN
111.725	44.875	NaN
111.775	44.875	64.5575180054
111.825	44.875	91.5108718872
111.875	44.875	40.9829063416
111.925	44.875	41.9091110229
111.975	44.875	64.7978210449
112.025	44.875	52.1324691772
112.075	44.875	59.5090904236
112.125	44.875	54.5698242188
112.175	44.875	23.0487213135
112.225	44.875	10.4867639542
112.275	44.875	9.01721286774
112.325	44.875	6.21863651276
112.375	44.875	16.7728614807
112.425	44.875	21.7478370667
112.475	44.875	NaN
112.525	44.875	45.5383758545
112.575	44.875	NaN
112.625	44.875	NaN
112.675	44.875	NaN
112.725	44.875	NaN
112.775	44.875	NaN
112.825	44.875	NaN
112.875	44.875	NaN
112.925	44.875	NaN
112.975	44.875	NaN
113.025	44.875	NaN
113.075	44.875	NaN
113.125	44.875	NaN
113.175	44.875	NaN
113.225	44.875	NaN
113.275	44.875	NaN
113.325	44.875	NaN
113.375	44.875	NaN
113.425	44.875	NaN
113.475	44.875	NaN
113.525	44.875	NaN
113.575	44.875	NaN
113.625	44.875	NaN
113.675	44.875	NaN
113.725	44.875	NaN
113.775	44.875	NaN
113.825	44.875	NaN
113.875	44.875	NaN
113.925	44.875	NaN
113.975	44.875	NaN
114.025	44.875	NaN
114.075	44.875	NaN
114.125	44.875	5.11869621277
114.175	44.875	15.4135913849
114.225	44.875	18.7713050842
114.275	44.875	26.633014679
114.325	44.875	31.8825359344
114.375	44.875	18.6309585571
114.425	44.875	4.68497514725
114.475	44.875	9.72538089752
114.525	44.875	17.0217456818
114.575	44.875	28.7406311035
114.625	44.875	27.2446479797
114.675	44.875	27.6150112152
114.725	44.875	21.624753952
114.775	44.875	26.9011821747
114.825	44.875	27.4938964844
114.875	44.875	31.4443836212
114.925	44.875	43.4824409485
114.975	44.875	28.6482105255
115.025	44.875	22.1542415619
115.075	44.875	29.2171401978
115.125	44.875	23.9908370972
115.175	44.875	13.3067598343
115.225	44.875	17.8200588226
115.275	44.875	14.2772703171
115.325	44.875	12.6180095673
115.375	44.875	10.0251932144
115.425	44.875	8.14541625977
115.475	44.875	7.0198340416
115.525	44.875	7.5488152504
115.575	44.875	10.4448575974
115.625	44.875	8.04414844513
115.675	44.875	6.12773036957
115.725	44.875	4.81525039673
115.775	44.875	6.03056764603
115.825	44.875	5.54677867889
115.875	44.875	10.8395309448
115.925	44.875	17.7793216705
115.975	44.875	16.5400238037
116.025	44.875	12.7682657242
116.075	44.875	15.0530538559
116.125	44.875	46.2427368164
116.175	44.875	89.7024078369
116.225	44.875	169.765258789
116.275	44.875	252.157806396
116.325	44.875	225.39201355
116.375	44.875	94.3537979126
116.425	44.875	56.0485839844
116.475	44.875	26.6222419739
116.525	44.875	24.2323169708
116.575	44.875	75.9131851196
116.625	44.875	10.0945386887
116.675	44.875	74.112663269
116.725	44.875	47.5940818787
116.775	44.875	76.2912902832
116.825	44.875	118.366378784
116.875	44.875	114.658874512
116.925	44.875	110.809616089
116.975	44.875	138.787750244
117.025	44.875	105.452812195
117.075	44.875	24.8839302063
117.125	44.875	129.01423645
117.175	44.875	315.957183838
117.225	44.875	162.096206665
117.275	44.875	65.6701202393
117.325	44.875	82.7497024536
117.375	44.875	93.2903900146
117.425	44.875	54.5635871887
117.475	44.875	32.0547218323
117.525	44.875	25.1001529694
117.575	44.875	22.1924571991
117.625	44.875	18.9231319427
117.675	44.875	17.8230552673
117.725	44.875	13.9917383194
117.775	44.875	11.5268917084
117.825	44.875	33.0832328796
117.875	44.875	46.7719230652
117.925	44.875	48.3941955566
117.975	44.875	76.4903259277
118.025	44.875	51.2024650574
118.075	44.875	36.8293266296
118.125	44.875	40.4881362915
118.175	44.875	39.6555290222
118.225	44.875	65.8522262573
118.275	44.875	90.4049224854
118.325	44.875	98.4639358521
118.375	44.875	74.3672637939
118.425	44.875	35.9295272827
118.475	44.875	25.0582714081
118.525	44.875	27.3545875549
118.575	44.875	26.0169563293
118.625	44.875	40.2492370605
118.675	44.875	80.3801422119
118.725	44.875	166.777862549
118.775	44.875	176.959136963
118.825	44.875	103.986633301
118.875	44.875	77.2332611084
118.925	44.875	54.8625831604
118.975	44.875	31.6826229095
119.025	44.875	23.9443798065
119.075	44.875	17.5303955078
119.125	44.875	14.735326767
119.175	44.875	16.5205364227
119.225	44.875	25.4336090088
119.275	44.875	12.5154123306
119.325	44.875	11.0820980072
119.375	44.875	18.1623134613
119.425	44.875	9.77712440491
119.475	44.875	9.62471485138
119.525	44.875	10.7313928604
119.575	44.875	9.6604309082
119.625	44.875	4.83557844162
119.675	44.875	15.9587726593
119.725	44.875	12.658159256
119.775	44.875	8.04604911804
119.825	44.875	3.5030810833
119.875	44.875	11.4834222794
119.925	44.875	16.7801799774
119.975	44.875	20.1160202026
120.025	44.875	28.0649814606
120.075	44.875	20.66289711
120.125	44.875	15.2274265289
120.175	44.875	13.2911548615
120.225	44.875	18.2114276886
120.275	44.875	24.0400657654
120.325	44.875	17.9346809387
120.375	44.875	13.8433437347
120.425	44.875	16.1906147003
120.475	44.875	17.3935623169
120.525	44.875	20.0723648071
120.575	44.875	21.2213459015
120.625	44.875	20.9855995178
120.675	44.875	23.4986362457
120.725	44.875	21.6670589447
120.775	44.875	12.531578064
120.825	44.875	8.31473255157
120.875	44.875	14.8486166
120.925	44.875	29.6377182007
120.975	44.875	49.8290023804
121.025	44.875	43.4841880798
121.075	44.875	32.9004135132
121.125	44.875	27.1376190186
121.175	44.875	14.9630088806
121.225	44.875	5.57658195496
121.275	44.875	16.838306427
121.325	44.875	13.038146019
121.375	44.875	12.8732357025
121.425	44.875	19.7717418671
121.475	44.875	31.1890640259
121.525	44.875	21.8229541779
121.575	44.875	13.4393920898
121.625	44.875	8.84124660492
121.675	44.875	8.194896698
121.725	44.875	9.39205265045
121.775	44.875	9.25875663757
121.825	44.875	8.97994232178
121.875	44.875	10.4887886047
121.925	44.875	13.9667844772
121.975	44.875	15.0684156418
122.025	44.875	22.0661087036
122.075	44.875	35.425693512
122.125	44.875	38.3891906738
122.175	44.875	17.749912262
122.225	44.875	26.9195861816
122.275	44.875	27.2017478943
122.325	44.875	21.6625881195
122.375	44.875	17.3593273163
122.425	44.875	12.8789634705
122.475	44.875	10.1930084229
122.525	44.875	7.90034246445
122.575	44.875	6.4700756073
122.625	44.875	5.89739370346
122.675	44.875	7.13751316071
122.725	44.875	10.1148891449
122.775	44.875	11.1439800262
122.825	44.875	11.9299688339
122.875	44.875	7.93935728073
122.925	44.875	9.16975498199
122.975	44.875	9.26012706757
123.025	44.875	12.7418689728
123.075	44.875	9.68014621735
123.125	44.875	13.25776577
123.175	44.875	18.1299266815
123.225	44.875	27.8820934296
123.275	44.875	34.8408584595
123.325	44.875	27.6483364105
123.375	44.875	14.6849880219
123.425	44.875	8.88841724396
123.475	44.875	9.58885383606
123.525	44.875	9.610912323
123.575	44.875	9.36761856079
123.625	44.875	10.5304937363
123.675	44.875	10.4514656067
123.725	44.875	2.62870621681
123.775	44.875	4.70160961151
123.825	44.875	9.17757129669
123.875	44.875	11.8505649567
123.925	44.875	14.6265125275
123.975	44.875	19.3716964722
124.025	44.875	22.3944587708
124.075	44.875	17.6705360413
124.125	44.875	13.3363323212
124.175	44.875	15.2348566055
124.225	44.875	21.359375
124.275	44.875	24.7230148315
124.325	44.875	26.325548172
124.375	44.875	26.1947517395
124.425	44.875	22.385974884
124.475	44.875	18.4083309174
124.525	44.875	17.2582054138
124.575	44.875	16.5712852478
124.625	44.875	14.003320694
124.675	44.875	8.93221473694
124.725	44.875	4.71143960953
124.775	44.875	3.75664567947
124.825	44.875	6.08831167221
124.875	44.875	12.7175483704
124.925	44.875	16.6763820648
124.975	44.875	14.5116920471
125.025	44.875	6.22226810455
125.075	44.875	1.77197360992
125.125	44.875	7.09255599976
125.175	44.875	12.3497848511
125.225	44.875	18.6436195374
125.275	44.875	28.0218658447
125.325	44.875	35.9254150391
125.375	44.875	36.4428024292
125.425	44.875	29.3306503296
125.475	44.875	27.1668376923
125.525	44.875	27.3567581177
125.575	44.875	24.9777088165
125.625	44.875	20.7671432495
125.675	44.875	12.5135240555
125.725	44.875	12.3488836288
125.775	44.875	23.958940506
125.825	44.875	47.3250312805
125.875	44.875	44.1199188232
125.925	44.875	22.3642902374
125.975	44.875	8.92380142212
126.025	44.875	4.48341035843
126.075	44.875	5.23879241943
126.125	44.875	4.71256399155
126.175	44.875	5.40886688232
126.225	44.875	6.16865253448
126.275	44.875	4.9491276741
126.325	44.875	8.36948204041
126.375	44.875	15.1755800247
126.425	44.875	17.5807323456
126.475	44.875	14.1860113144
126.525	44.875	9.90099048615
126.575	44.875	12.6513366699
126.625	44.875	17.7646656036
126.675	44.875	24.98462677
126.725	44.875	22.393819809
126.775	44.875	24.9723529816
126.825	44.875	32.2131462097
126.875	44.875	21.8440952301
126.925	44.875	20.5650577545
126.975	44.875	23.7261886597
127.025	44.875	36.0114250183
127.075	44.875	43.8701934814
127.125	44.875	45.4593391418
127.175	44.875	32.0624923706
127.225	44.875	44.302482605
127.275	44.875	39.4341773987
127.325	44.875	19.466676712
127.375	44.875	8.00427627563
127.425	44.875	25.3226566315
127.475	44.875	19.9924716949
127.525	44.875	40.3270683289
127.575	44.875	37.0840377808
127.625	44.875	29.1539325714
127.675	44.875	22.2246799469
127.725	44.875	20.1299743652
127.775	44.875	14.0877017975
127.825	44.875	12.7389116287
127.875	44.875	35.7354698181
127.925	44.875	41.4138031006
127.975	44.875	30.5941085815
128.025	44.875	22.503616333
128.075	44.875	20.2751312256
128.125	44.875	29.6342391968
128.175	44.875	30.147359848
128.225	44.875	37.9925346375
128.275	44.875	54.3413848877
128.325	44.875	57.3103218079
128.375	44.875	60.5326576233
128.425	44.875	60.6788520813
128.475	44.875	59.8557395935
128.525	44.875	39.8411064148
128.575	44.875	21.5025024414
128.625	44.875	22.7650032043
128.675	44.875	18.5657749176
128.725	44.875	16.7339382172
128.775	44.875	10.732260704
128.825	44.875	23.4251441956
128.875	44.875	23.4441928864
128.925	44.875	21.6002426147
128.975	44.875	19.1592826843
129.025	44.875	11.9165821075
129.075	44.875	18.4592590332
129.125	44.875	23.2490463257
129.175	44.875	43.8025932312
129.225	44.875	54.6723518372
129.275	44.875	28.8694000244
129.325	44.875	32.9025039673
129.375	44.875	29.810049057
129.425	44.875	23.0227642059
129.475	44.875	22.3235187531
129.525	44.875	16.3082180023
129.575	44.875	12.6389493942
129.625	44.875	13.172829628
129.675	44.875	9.35838985443
129.725	44.875	10.324467659
129.775	44.875	14.0443553925
129.825	44.875	13.5373487473
129.875	44.875	10.7287731171
129.925	44.875	9.67032432556
129.975	44.875	9.18270969391
110.025	44.825	NaN
110.075	44.825	NaN
110.125	44.825	NaN
110.175	44.825	NaN
110.225	44.825	NaN
110.275	44.825	NaN
110.325	44.825	NaN
110.375	44.825	NaN
110.425	44.825	NaN
110.475	44.825	NaN
110.525	44.825	NaN
110.575	44.825	NaN
110.625	44.825	NaN
110.675	44.825	NaN
110.725	44.825	NaN
110.775	44.825	NaN
110.825	44.825	NaN
110.875	44.825	NaN
110.925	44.825	NaN
110.975	44.825	NaN
111.025	44.825	NaN
111.075	44.825	NaN
111.125	44.825	NaN
111.175	44.825	NaN
111.225	44.825	NaN
111.275	44.825	NaN
111.325	44.825	NaN
111.375	44.825	NaN
111.425	44.825	NaN
111.475	44.825	NaN
111.525	44.825	NaN
111.575	44.825	NaN
111.625	44.825	NaN
111.675	44.825	NaN
111.725	44.825	NaN
111.775	44.825	51.1946182251
111.825	44.825	54.0963859558
111.875	44.825	39.3157272339
111.925	44.825	42.4667282104
111.975	44.825	42.1727371216
112.025	44.825	49.6367225647
112.075	44.825	83.8614273071
112.125	44.825	58.4155235291
112.175	44.825	16.9884529114
112.225	44.825	8.52877902985
112.275	44.825	12.9028539658
112.325	44.825	18.3544845581
112.375	44.825	16.5046024323
112.425	44.825	19.2998371124
112.475	44.825	30.0716590881
112.525	44.825	36.3495521545
112.575	44.825	57.1031761169
112.625	44.825	NaN
112.675	44.825	NaN
112.725	44.825	NaN
112.775	44.825	NaN
112.825	44.825	NaN
112.875	44.825	NaN
112.925	44.825	NaN
112.975	44.825	NaN
113.025	44.825	NaN
113.075	44.825	NaN
113.125	44.825	NaN
113.175	44.825	NaN
113.225	44.825	NaN
113.275	44.825	NaN
113.325	44.825	NaN
113.375	44.825	NaN
113.425	44.825	NaN
113.475	44.825	NaN
113.525	44.825	NaN
113.575	44.825	NaN
113.625	44.825	NaN
113.675	44.825	NaN
113.725	44.825	NaN
113.775	44.825	NaN
113.825	44.825	NaN
113.875	44.825	NaN
113.925	44.825	NaN
113.975	44.825	NaN
114.025	44.825	10.7480707169
114.075	44.825	3.59721279144
114.125	44.825	10.3079595566
114.175	44.825	16.4135627747
114.225	44.825	36.8973617554
114.275	44.825	41.9201316833
114.325	44.825	27.1110172272
114.375	44.825	12.8520412445
114.425	44.825	52.3435401917
114.475	44.825	40.0009841919
114.525	44.825	22.4286117554
114.575	44.825	29.6891231537
114.625	44.825	33.0144882202
114.675	44.825	25.2324943542
114.725	44.825	29.6075725555
114.775	44.825	26.8197174072
114.825	44.825	26.4205360413
114.875	44.825	35.1433677673
114.925	44.825	37.4720840454
114.975	44.825	21.370803833
115.025	44.825	23.3251647949
115.075	44.825	38.0976905823
115.125	44.825	12.7912454605
115.175	44.825	9.02842998505
115.225	44.825	14.8988304138
115.275	44.825	16.6707954407
115.325	44.825	20.9035968781
115.375	44.825	16.2878990173
115.425	44.825	5.92233705521
115.475	44.825	5.8619351387
115.525	44.825	5.75604104996
115.575	44.825	4.58427238464
115.625	44.825	4.19833850861
115.675	44.825	8.18632888794
115.725	44.825	10.8619337082
115.775	44.825	12.1722793579
115.825	44.825	14.0864114761
115.875	44.825	15.8882541656
115.925	44.825	23.8143482208
115.975	44.825	30.3208332062
116.025	44.825	36.3380050659
116.075	44.825	32.3767204285
116.125	44.825	42.8920555115
116.175	44.825	96.4108581543
116.225	44.825	239.956069946
116.275	44.825	278.289245605
116.325	44.825	292.144348145
116.375	44.825	173.620391846
116.425	44.825	74.33984375
116.475	44.825	95.2301483154
116.525	44.825	124.733551025
116.575	44.825	117.487792969
116.625	44.825	142.386016846
116.675	44.825	232.41015625
116.725	44.825	124.216789246
116.775	44.825	82.3499908447
116.825	44.825	44.3119277954
116.875	44.825	59.8805389404
116.925	44.825	45.8540878296
116.975	44.825	70.6055221558
117.025	44.825	81.4915390015
117.075	44.825	85.7914505005
117.125	44.825	102.674568176
117.175	44.825	127.511962891
117.225	44.825	82.7079849243
117.275	44.825	43.3347206116
117.325	44.825	34.5105895996
117.375	44.825	31.4593791962
117.425	44.825	23.2403316498
117.475	44.825	15.5828199387
117.525	44.825	15.0910463333
117.575	44.825	16.319278717
117.625	44.825	19.4408435822
117.675	44.825	17.7177562714
117.725	44.825	5.16450738907
117.775	44.825	15.8232870102
117.825	44.825	9.65644645691
117.875	44.825	14.6279420853
117.925	44.825	48.66065979
117.975	44.825	19.9912910461
118.025	44.825	99.5776367188
118.075	44.825	96.9828186035
118.125	44.825	51.7535362244
118.175	44.825	62.5204086304
118.225	44.825	97.1703414917
118.275	44.825	132.022338867
118.325	44.825	104.775115967
118.375	44.825	48.5755119324
118.425	44.825	33.2351989746
118.475	44.825	35.0781822205
118.525	44.825	25.8810462952
118.575	44.825	21.8360805511
118.625	44.825	37.2672920227
118.675	44.825	74.4050216675
118.725	44.825	135.309524536
118.775	44.825	166.166290283
118.825	44.825	91.9884109497
118.875	44.825	41.7665290833
118.925	44.825	31.4719772339
118.975	44.825	21.1070613861
119.025	44.825	14.0509290695
119.075	44.825	13.2462310791
119.125	44.825	7.1782951355
119.175	44.825	7.94673252106
119.225	44.825	12.6954393387
119.275	44.825	9.7948217392
119.325	44.825	11.3195371628
119.375	44.825	16.9142532349
119.425	44.825	7.79566907883
119.475	44.825	3.94355607033
119.525	44.825	6.33712339401
119.575	44.825	6.64639282227
119.625	44.825	8.75523090363
119.675	44.825	13.8078184128
119.725	44.825	16.7926006317
119.775	44.825	12.6943979263
119.825	44.825	10.7447795868
119.875	44.825	13.5469455719
119.925	44.825	15.161608696
119.975	44.825	27.0581912994
120.025	44.825	25.9367752075
120.075	44.825	12.1973609924
120.125	44.825	8.13925647736
120.175	44.825	12.529876709
120.225	44.825	15.3588809967
120.275	44.825	15.0356636047
120.325	44.825	15.5317201614
120.375	44.825	15.746635437
120.425	44.825	15.829407692
120.475	44.825	17.4891395569
120.525	44.825	17.1095161438
120.575	44.825	18.670671463
120.625	44.825	20.6400127411
120.675	44.825	20.7411403656
120.725	44.825	15.4375476837
120.775	44.825	9.07313728333
120.825	44.825	10.0099649429
120.875	44.825	12.3376874924
120.925	44.825	13.6452322006
120.975	44.825	7.95056581497
121.025	44.825	4.88069677353
121.075	44.825	11.1500530243
121.125	44.825	10.1627111435
121.175	44.825	12.6486854553
121.225	44.825	11.9261980057
121.275	44.825	16.0703353882
121.325	44.825	14.3084754944
121.375	44.825	15.1652698517
121.425	44.825	14.4077825546
121.475	44.825	14.9840803146
121.525	44.825	12.9787797928
121.575	44.825	10.2934274673
121.625	44.825	9.59667396545
121.675	44.825	10.6836328506
121.725	44.825	11.0694322586
121.775	44.825	10.6082077026
121.825	44.825	8.52290153503
121.875	44.825	10.206993103
121.925	44.825	18.2583045959
121.975	44.825	18.5973472595
122.025	44.825	27.1916809082
122.075	44.825	60.5205879211
122.125	44.825	70.4591522217
122.175	44.825	46.027973175
122.225	44.825	21.4799079895
122.275	44.825	12.822429657
122.325	44.825	16.6476230621
122.375	44.825	18.1084785461
122.425	44.825	15.0348644257
122.475	44.825	9.251121521
122.525	44.825	9.63680648804
122.575	44.825	11.8917751312
122.625	44.825	5.39532566071
122.675	44.825	1.97058963776
122.725	44.825	5.10440158844
122.775	44.825	6.14446163177
122.825	44.825	5.55905056
122.875	44.825	4.19243144989
122.925	44.825	6.47542524338
122.975	44.825	5.03273296356
123.025	44.825	6.38554382324
123.075	44.825	6.17124891281
123.125	44.825	9.8860244751
123.175	44.825	8.9702835083
123.225	44.825	17.3582572937
123.275	44.825	23.1044902802
123.325	44.825	14.3032579422
123.375	44.825	8.01268100739
123.425	44.825	13.2111225128
123.475	44.825	19.5331935883
123.525	44.825	22.2512226105
123.575	44.825	19.1280117035
123.625	44.825	13.0433244705
123.675	44.825	8.22678375244
123.725	44.825	4.78972482681
123.775	44.825	3.24075317383
123.825	44.825	6.14487123489
123.875	44.825	11.1445550919
123.925	44.825	15.8915424347
123.975	44.825	16.8995704651
124.025	44.825	16.7098903656
124.075	44.825	14.5019578934
124.125	44.825	10.9183692932
124.175	44.825	15.8249378204
124.225	44.825	22.9403781891
124.275	44.825	26.3952026367
124.325	44.825	26.1347389221
124.375	44.825	24.3757286072
124.425	44.825	21.3601474762
124.475	44.825	17.5694828033
124.525	44.825	14.0770673752
124.575	44.825	13.3321456909
124.625	44.825	11.8472824097
124.675	44.825	7.23307704926
124.725	44.825	2.08864665031
124.775	44.825	7.1328086853
124.825	44.825	13.0699300766
124.875	44.825	18.6984786987
124.925	44.825	21.7567005157
124.975	44.825	14.4729156494
125.025	44.825	6.58970499039
125.075	44.825	9.84255027771
125.125	44.825	14.1737327576
125.175	44.825	18.1176776886
125.225	44.825	23.0493202209
125.275	44.825	31.5060768127
125.325	44.825	36.5341033936
125.375	44.825	23.9794960022
125.425	44.825	31.513753891
125.475	44.825	31.691362381
125.525	44.825	18.32629776
125.575	44.825	10.7545948029
125.625	44.825	10.0459365845
125.675	44.825	6.96895933151
125.725	44.825	9.43002986908
125.775	44.825	15.4507303238
125.825	44.825	18.8324069977
125.875	44.825	17.971529007
125.925	44.825	12.4936971664
125.975	44.825	7.8311252594
126.025	44.825	4.18717718124
126.075	44.825	3.37921833992
126.125	44.825	3.71257162094
126.175	44.825	6.58160972595
126.225	44.825	8.9936208725
126.275	44.825	5.858294487
126.325	44.825	5.808552742
126.375	44.825	18.1898193359
126.425	44.825	26.7234954834
126.475	44.825	10.1822805405
126.525	44.825	10.1442146301
126.575	44.825	32.2877082825
126.625	44.825	40.0418586731
126.675	44.825	31.4532814026
126.725	44.825	23.6074390411
126.775	44.825	21.2558784485
126.825	44.825	20.438123703
126.875	44.825	13.1922626495
126.925	44.825	9.85625743866
126.975	44.825	16.5726680756
127.025	44.825	22.6321620941
127.075	44.825	22.4839458466
127.125	44.825	21.5335845947
127.175	44.825	39.0284538269
127.225	44.825	53.3708763123
127.275	44.825	44.2000732422
127.325	44.825	30.8351364136
127.375	44.825	26.3784599304
127.425	44.825	42.5991859436
127.475	44.825	33.4540596008
127.525	44.825	28.0667152405
127.575	44.825	27.9622192383
127.625	44.825	34.7909049988
127.675	44.825	34.5762023926
127.725	44.825	26.5999145508
127.775	44.825	22.0142230988
127.825	44.825	26.765417099
127.875	44.825	21.7240085602
127.925	44.825	24.1385860443
127.975	44.825	26.4530601501
128.025	44.825	21.8650760651
128.075	44.825	25.9308261871
128.125	44.825	30.5058193207
128.175	44.825	39.3410415649
128.225	44.825	49.2760810852
128.275	44.825	45.408039093
128.325	44.825	37.1904029846
128.375	44.825	25.9343013763
128.425	44.825	36.0895195007
128.475	44.825	60.6021080017
128.525	44.825	57.3143615723
128.575	44.825	78.6714096069
128.625	44.825	64.4036941528
128.675	44.825	28.8342781067
128.725	44.825	4.59573745728
128.775	44.825	14.8242750168
128.825	44.825	22.0144729614
128.875	44.825	11.5666770935
128.925	44.825	19.9279670715
128.975	44.825	20.6187725067
129.025	44.825	25.5256328583
129.075	44.825	33.712020874
129.125	44.825	30.1401348114
129.175	44.825	18.2268390656
129.225	44.825	41.7298965454
129.275	44.825	34.7621192932
129.325	44.825	26.2386837006
129.375	44.825	23.6357536316
129.425	44.825	27.5236682892
129.475	44.825	15.8968114853
129.525	44.825	11.7236604691
129.575	44.825	16.6623020172
129.625	44.825	19.2084789276
129.675	44.825	21.977388382
129.725	44.825	22.6403617859
129.775	44.825	20.3174343109
129.825	44.825	16.4116916656
129.875	44.825	6.73797273636
129.925	44.825	4.36847877502
129.975	44.825	5.80309104919
110.025	44.775	NaN
110.075	44.775	NaN
110.125	44.775	NaN
110.175	44.775	NaN
110.225	44.775	NaN
110.275	44.775	NaN
110.325	44.775	NaN
110.375	44.775	NaN
110.425	44.775	NaN
110.475	44.775	NaN
110.525	44.775	NaN
110.575	44.775	NaN
110.625	44.775	NaN
110.675	44.775	NaN
110.725	44.775	NaN
110.775	44.775	NaN
110.825	44.775	NaN
110.875	44.775	NaN
110.925	44.775	NaN
110.975	44.775	NaN
111.025	44.775	NaN
111.075	44.775	NaN
111.125	44.775	NaN
111.175	44.775	NaN
111.225	44.775	NaN
111.275	44.775	NaN
111.325	44.775	NaN
111.375	44.775	NaN
111.425	44.775	NaN
111.475	44.775	NaN
111.525	44.775	NaN
111.575	44.775	NaN
111.625	44.775	NaN
111.675	44.775	NaN
111.725	44.775	15.3592195511
111.775	44.775	10.7857494354
111.825	44.775	9.22255992889
111.875	44.775	20.3149814606
111.925	44.775	30.5198459625
111.975	44.775	50.0108299255
112.025	44.775	46.59998703
112.075	44.775	46.5659713745
112.125	44.775	42.3479804993
112.175	44.775	28.2300739288
112.225	44.775	19.8985023499
112.275	44.775	19.1702022552
112.325	44.775	28.5062427521
112.375	44.775	9.35932731628
112.425	44.775	21.8359375
112.475	44.775	26.6402950287
112.525	44.775	49.5482749939
112.575	44.775	96.405670166
112.625	44.775	115.336700439
112.675	44.775	78.9901046753
112.725	44.775	NaN
112.775	44.775	NaN
112.825	44.775	NaN
112.875	44.775	NaN
112.925	44.775	NaN
112.975	44.775	NaN
113.025	44.775	NaN
113.075	44.775	NaN
113.125	44.775	NaN
113.175	44.775	NaN
113.225	44.775	NaN
113.275	44.775	NaN
113.325	44.775	NaN
113.375	44.775	NaN
113.425	44.775	NaN
113.475	44.775	NaN
113.525	44.775	NaN
113.575	44.775	NaN
113.625	44.775	NaN
113.675	44.775	NaN
113.725	44.775	NaN
113.775	44.775	NaN
113.825	44.775	NaN
113.875	44.775	NaN
113.925	44.775	26.1405830383
113.975	44.775	26.6066684723
114.025	44.775	21.7764835358
114.075	44.775	26.1640739441
114.125	44.775	24.1287918091
114.175	44.775	29.3303222656
114.225	44.775	32.6174812317
114.275	44.775	28.2075328827
114.325	44.775	22.6291675568
114.375	44.775	13.7177209854
114.425	44.775	19.9974021912
114.475	44.775	11.0622282028
114.525	44.775	27.9273262024
114.575	44.775	19.0179023743
114.625	44.775	17.5622386932
114.675	44.775	28.651599884
114.725	44.775	35.33360672
114.775	44.775	57.3056564331
114.825	44.775	67.184677124
114.875	44.775	53.5181922913
114.925	44.775	40.4433174133
114.975	44.775	28.8660335541
115.025	44.775	46.6573753357
115.075	44.775	38.539806366
115.125	44.775	15.9288187027
115.175	44.775	14.7514181137
115.225	44.775	25.8630218506
115.275	44.775	16.8266811371
115.325	44.775	9.09209156036
115.375	44.775	9.09374237061
115.425	44.775	6.95557308197
115.475	44.775	8.91582965851
115.525	44.775	9.59789466858
115.575	44.775	9.84633731842
115.625	44.775	10.6220960617
115.675	44.775	17.6824569702
115.725	44.775	26.951215744
115.775	44.775	30.6103000641
115.825	44.775	36.5476799011
115.875	44.775	46.521812439
115.925	44.775	55.8519477844
115.975	44.775	50.367729187
116.025	44.775	35.9372138977
116.075	44.775	30.8505439758
116.125	44.775	41.0969276428
116.175	44.775	47.4030036926
116.225	44.775	258.070892334
116.275	44.775	250.657836914
116.325	44.775	174.038970947
116.375	44.775	72.4736480713
116.425	44.775	47.2466316223
116.475	44.775	53.818775177
116.525	44.775	59.1177902222
116.575	44.775	41.878326416
116.625	44.775	91.8504180908
116.675	44.775	89.8811798096
116.725	44.775	38.2097740173
116.775	44.775	32.8913612366
116.825	44.775	36.0756797791
116.875	44.775	30.4394702911
116.925	44.775	32.9863853455
116.975	44.775	31.7467460632
117.025	44.775	29.6436023712
117.075	44.775	30.2048873901
117.125	44.775	17.1900424957
117.175	44.775	30.4989089966
117.225	44.775	22.2981910706
117.275	44.775	13.5567007065
117.325	44.775	17.1274490356
117.375	44.775	18.3596076965
117.425	44.775	15.7373971939
117.475	44.775	15.7942819595
117.525	44.775	16.5290966034
117.575	44.775	16.256729126
117.625	44.775	17.0829353333
117.675	44.775	16.1992893219
117.725	44.775	42.9463806152
117.775	44.775	42.8282241821
117.825	44.775	24.4300479889
117.875	44.775	11.280462265
117.925	44.775	11.5678977966
117.975	44.775	55.6509361267
118.025	44.775	95.9144058228
118.075	44.775	68.4008331299
118.125	44.775	52.6770401001
118.175	44.775	51.7171478271
118.225	44.775	41.8521728516
118.275	44.775	41.9068717957
118.325	44.775	25.3990650177
118.375	44.775	25.6217556
118.425	44.775	49.3423042297
118.475	44.775	54.9380912781
118.525	44.775	28.1256389618
118.575	44.775	12.0479698181
118.625	44.775	19.1032409668
118.675	44.775	37.0047454834
118.725	44.775	36.1446418762
118.775	44.775	28.5082111359
118.825	44.775	26.0175952911
118.875	44.775	31.5460758209
118.925	44.775	26.9050064087
118.975	44.775	12.1977958679
119.025	44.775	10.0551652908
119.075	44.775	5.33989953995
119.125	44.775	11.3488435745
119.175	44.775	14.6595716476
119.225	44.775	10.8119697571
119.275	44.775	13.6017503738
119.325	44.775	11.3327188492
119.375	44.775	10.771065712
119.425	44.775	19.6235771179
119.475	44.775	26.1476211548
119.525	44.775	36.0733985901
119.575	44.775	19.9479675293
119.625	44.775	15.1954374313
119.675	44.775	16.0316333771
119.725	44.775	20.7000007629
119.775	44.775	20.6990375519
119.825	44.775	22.6005401611
119.875	44.775	15.2672615051
119.925	44.775	13.8609256744
119.975	44.775	22.2903461456
120.025	44.775	22.5235538483
120.075	44.775	7.558801651
120.125	44.775	14.526640892
120.175	44.775	14.1099157333
120.225	44.775	12.6323413849
120.275	44.775	13.4385318756
120.325	44.775	13.4843196869
120.375	44.775	13.2572069168
120.425	44.775	15.5786714554
120.475	44.775	19.2788524628
120.525	44.775	18.7092208862
120.575	44.775	19.829957962
120.625	44.775	17.8957424164
120.675	44.775	12.8121938705
120.725	44.775	6.50920963287
120.775	44.775	7.14534521103
120.825	44.775	9.99435710907
120.875	44.775	10.2967529297
120.925	44.775	7.70001602173
120.975	44.775	7.74796867371
121.025	44.775	8.91038036346
121.075	44.775	16.751745224
121.125	44.775	25.3798828125
121.175	44.775	18.2028846741
121.225	44.775	15.4210329056
121.275	44.775	7.52177619934
121.325	44.775	7.89394283295
121.375	44.775	8.15949249268
121.425	44.775	7.85523796082
121.475	44.775	8.13072872162
121.525	44.775	8.70693397522
121.575	44.775	8.17270565033
121.625	44.775	7.73805236816
121.675	44.775	10.028301239
121.725	44.775	10.4751806259
121.775	44.775	11.493103981
121.825	44.775	13.7056808472
121.875	44.775	16.3385620117
121.925	44.775	21.0685138702
121.975	44.775	19.4792003632
122.025	44.775	15.4420146942
122.075	44.775	53.2377357483
122.125	44.775	98.6337127686
122.175	44.775	69.9430541992
122.225	44.775	30.219543457
122.275	44.775	12.0241947174
122.325	44.775	11.3357095718
122.375	44.775	22.7849502563
122.425	44.775	16.791179657
122.475	44.775	12.6792211533
122.525	44.775	9.04178333282
122.575	44.775	6.41974449158
122.625	44.775	4.96387147903
122.675	44.775	3.85799360275
122.725	44.775	3.54471945763
122.775	44.775	6.10121583939
122.825	44.775	9.22258090973
122.875	44.775	7.45190143585
122.925	44.775	6.56418085098
122.975	44.775	5.1354675293
123.025	44.775	4.78858327866
123.075	44.775	5.62207508087
123.125	44.775	4.41274452209
123.175	44.775	6.55874824524
123.225	44.775	13.2716178894
123.275	44.775	15.6497783661
123.325	44.775	10.951417923
123.375	44.775	10.1238622665
123.425	44.775	18.6124610901
123.475	44.775	32.600692749
123.525	44.775	40.0635108948
123.575	44.775	31.0411262512
123.625	44.775	22.4643554688
123.675	44.775	17.1457328796
123.725	44.775	11.705862999
123.775	44.775	6.53133058548
123.825	44.775	3.00263667107
123.875	44.775	7.29376220703
123.925	44.775	11.7600831985
123.975	44.775	13.8065376282
124.025	44.775	13.648311615
124.075	44.775	13.1117982864
124.125	44.775	13.3397941589
124.175	44.775	17.3758239746
124.225	44.775	22.7901077271
124.275	44.775	23.4480476379
124.325	44.775	22.1630725861
124.375	44.775	20.2815723419
124.425	44.775	17.9370803833
124.475	44.775	14.6383514404
124.525	44.775	10.0901756287
124.575	44.775	6.7816195488
124.625	44.775	4.90891647339
124.675	44.775	2.72983670235
124.725	44.775	9.17438220978
124.775	44.775	15.300778389
124.825	44.775	18.5511512756
124.875	44.775	21.6731128693
124.925	44.775	21.7687206268
124.975	44.775	12.3469982147
125.025	44.775	7.55609035492
125.075	44.775	11.7627887726
125.125	44.775	16.5718135834
125.175	44.775	20.8711585999
125.225	44.775	21.9668884277
125.275	44.775	23.2436523438
125.325	44.775	31.1202888489
125.375	44.775	39.8932762146
125.425	44.775	47.2749633789
125.475	44.775	40.8694877625
125.525	44.775	16.7153377533
125.575	44.775	18.2435321808
125.625	44.775	21.6618499756
125.675	44.775	18.0094528198
125.725	44.775	21.3441982269
125.775	44.775	23.5167102814
125.825	44.775	18.2104892731
125.875	44.775	11.3052892685
125.925	44.775	9.61622428894
125.975	44.775	6.92542457581
126.025	44.775	4.39968490601
126.075	44.775	4.67032337189
126.125	44.775	4.45837688446
126.175	44.775	5.12650442123
126.225	44.775	7.53057146072
126.275	44.775	5.50414323807
126.325	44.775	1.90878117085
126.375	44.775	8.01489448547
126.425	44.775	15.7956171036
126.475	44.775	17.8398418427
126.525	44.775	36.0910377502
126.575	44.775	84.5582885742
126.625	44.775	74.0030670166
126.675	44.775	34.589630127
126.725	44.775	18.9295368195
126.775	44.775	14.6683807373
126.825	44.775	12.7601890564
126.875	44.775	8.59144496918
126.925	44.775	12.1397371292
126.975	44.775	19.1335391998
127.025	44.775	14.0456771851
127.075	44.775	11.3373527527
127.125	44.775	19.1177482605
127.175	44.775	29.7885360718
127.225	44.775	36.3258361816
127.275	44.775	32.2312736511
127.325	44.775	11.4103908539
127.375	44.775	36.6074447632
127.425	44.775	43.8245925903
127.475	44.775	33.0409965515
127.525	44.775	40.5476608276
127.575	44.775	55.8623008728
127.625	44.775	58.4248199463
127.675	44.775	55.8855285645
127.725	44.775	30.2469940186
127.775	44.775	9.2342672348
127.825	44.775	37.8069496155
127.875	44.775	34.6240158081
127.925	44.775	29.2623500824
127.975	44.775	30.3981552124
128.025	44.775	26.0134792328
128.075	44.775	34.7279472351
128.125	44.775	37.654838562
128.175	44.775	43.3915405273
128.225	44.775	42.1275444031
128.275	44.775	43.5735473633
128.325	44.775	30.5950622559
128.375	44.775	25.2452335358
128.425	44.775	37.6890106201
128.475	44.775	52.3306884766
128.525	44.775	32.9775161743
128.575	44.775	53.104019165
128.625	44.775	31.9727096558
128.675	44.775	12.9404325485
128.725	44.775	4.2159280777
128.775	44.775	3.31399607658
128.825	44.775	5.78532028198
128.875	44.775	16.2154998779
128.925	44.775	10.3048686981
128.975	44.775	14.4240722656
129.025	44.775	17.6796703339
129.075	44.775	24.3617248535
129.125	44.775	22.0325393677
129.175	44.775	16.5349197388
129.225	44.775	17.7925033569
129.275	44.775	18.5837478638
129.325	44.775	22.7370948792
129.375	44.775	26.7392807007
129.425	44.775	28.4141330719
129.475	44.775	15.3193721771
129.525	44.775	16.1405220032
129.575	44.775	18.2769775391
129.625	44.775	25.454624176
129.675	44.775	29.4083900452
129.725	44.775	21.7051200867
129.775	44.775	14.2741689682
129.825	44.775	11.0510921478
129.875	44.775	11.4914703369
129.925	44.775	7.84258556366
129.975	44.775	10.3844594955
[truncated: 198,000 more rows]
